# Supplementary material for: Value chain analysis of medicinal plants in Geoparks: Livelihoods of ethnic minorities based on non-timber forest products (NTFPs) in Vietnam
Source: PLoS One. 2025 Jul 23;20(7):e0324746. doi: 10.1371/journal.pone.0324746 (PMC12286371; doi:10.1371/journal.pone.0324746)
Supplement: S1 File — (XLSX) [file pone.0324746.s001.xlsx]

## Sheet: Data
STT	Question	Index	1	2	3	4	5	6	7	8	9	10	11	12	13	14	15	16	17	18	19	20	21	22	23	24	25	26	27	28	29	30	31	32	33	34	35	36	37	38	39	40	41	42	43	44	45	46	47
Part 1	VALUE CHAIN MODEL OF JIAOGULAN
I.1	Nation	1. Kinh, 2. Tay, 3. Nung, 4. Mong, 5. Dao, 6. San Chi, 7. Lo Lo	1	1	1	1	1	1
I.2	Gender	1. Male, 2. Female	1	1	2	1	1	2
I.3	Age	1. Being under 20 years of age; 2. 20-35 years old; 3. 35-50 years old; 4. 51-60 years old; 5. Over 60 years old	3	4	2	3	3	4
I.4	Education	1. Primary school, 2. Secondary school, 3. High school, 4. University, 5. Undergraduated	5	5	5	5	5	5
I.5	Current job	1. Farmers, 2. Fisherman, 3. Workers, 4. Officers, 5. Business, 6. Different	4	4	4	4	4	4
I.6	What is the most important stage in the value chain?	1. Production, 2. Collection, 3. Process, 4. Trade, 5. Consumption	1	3	2	5	4	3
I.7	What factors have the most obvious impact on this value chain?		Climate	Transport	Infrastructure Accessibility	Climate	Policy	Technical Infrastructre
Part 2	THÔNG TIN VỀ NGƯỜI HÁI LƯỢM
II.1	Nation	1. Kinh, 2. Tay, 3. Nung, 4. Mong, 5. Dao, 6. San Chi, 7. Lo Lo							2	5	3	3	4	3	2	5	3	4	2	6
II.2	Gender	1. Male, 2. Female							1	2	2	2	1	1	2	2	1	1	1	1
II.3	Age	1. Being under 20 years of age; 2. 20-35 years old; 3. 35-50 years old; 4. 51-60 years old; 5. Over 60 years old							2	3	3	3	2	1	3	3	4	3	3	3
II.4	Education	1. Primary school, 2. Secondary school, 3. High school, 4. University, 5. Undergraduated							3	1	1	2	2	3	3	2	1	1	2	2
II.5	Current job	1. Farmers, 2. Fisherman, 3. Workers, 4. Officers, 5. Business, 6. Different							1	1	1	1	1	1	1	1	1	1	1	1
II.6	Poor households/average households/well-off households	1. Poor households, 2. Average households, 3. Well-off households							1	2	1	1	1	2	2	2	2	1	2	2
II.7	The main livelihood activities of households and the rate of income from these livelihood activities
II.7.1.1	Job 1								Agriculture	Agriculture	Agriculture	Agriculture	Agriculture	Agriculture	Agriculture	Agriculture	Agriculture	Agriculture	Agriculture	Agriculture
II.7.1.2	Income rate								0.95	0.8	0.99	0.7	0.95	0.89	0.97	0.8	0.7	0.55	0.96	0.67
II.7.2.1	Job 2								Collection of herbs of all kinds	Collection of herbs of all kinds	Collection of herbs of all kinds	Collection of herbs of all kinds	Collection of herbs of all kinds	Collection of herbs of all kinds	Collection of herbs of all kinds	Collection of herbs of all kinds	Collection of herbs of all kinds	Collection of herbs of all kinds	Collection of herbs of all kinds	Collection of herbs of all kinds
II.7.2.2	Income rate								0.05	0.15	0.01	0.2	0.05	0.11	0.03	0.2	0.25	0.45	0.04	0.18
II.7.3.1	Job 3
II.7.3.2	Income rate
II.8.1	Other jobs (other than primary livelihood activities)									Seasonal work		Seasonal work					Seasonal work			Seasonal work
II.8.2	Income rate									0.05		0.1					0.05			0.15
II.9.1	Movable property	Vehicles/Machinery...							Motorcycles	Motorcycles	Motorcycles	Motorcycles	Motorcycles	Motorcycles	Motorcycles	Motorcycles	Motorcycles	Motorcycles	Motorcycles	Motorcycles
II.9.2	Real Estate	houses, land...							Houses, fields	House	Houses, fields	House	House, Garden	House	House, Garden	House	House	House	Houses, fields	House
II.10	Vehicles for gathering purposes	Determined by value							Knives, sickles, baskets	Hoes, knives, basets	Knives, basets	Knives, basets	Knives, basets	Knives, sickles, ladles	Knives, basets	Knives, basets	Knives, sickles, ladles	Knives, basets	Knives, basets	Knives, basets
II.11	Does the family participate in any social organizations?	1. Yes, 2. Not							2	1	2	1	2	2	2	2	1	1	2	2
II.12	What herbs/medicinal plants do you regularly collect in the table below?
II.12.1	Xếp hạng sản lượng thảo mộc/cây thuốc từ 1 đến 4	1-highest; 4-lowest							Jiaogulan	Jiaogulan	Jiaogulan	Jiaogulan	Jiaogulan	Jiaogulan	Jiaogulan	Jiaogulan	Jiaogulan	Jiaogulan	Jiaogulan	Jiaogulan
II.12.2	In communes/districts								Nguyen Binh District	Nguyen Binh District	Nguyen Binh District	Nguyen Binh District	Nguyen Binh District	Thach An District	Thach An District	Thach An District	Tra Linh District	Nguyen Binh District	Nguyen Binh District	Ha Lang District
II.12.3	Peak season for herb/medicinal plant gathering	Month							5	4	6	7	10	8	9	9	8	8	5	5
II.12.4	In high season, how many days does an herb/medicinal plant picking trip last on average?	1. Less than 1 day; 2. From 1–3 days; 3. From 3–5 days; 4. From 5–7 days; 5. Over 7 days							1	1	1	1	1	1	1	2	2	1	2	2
II.12.5	In the peak season, how many trips a month do gatherers regularly pick herbs/medicinal plants?								3	5	4	3	3	5	5	2	4	4	5	3
II.12.6	Percentage of herbs/medicinal plants sold	Kg							1	0.8	0.7	0.85	0.9	0.95	0.98	0.87	0.89	0.95	0.97	0.88
II.12.7	What is the cause of the peak season of herb/medicinal plant gathering?								In the harvest season	In the harvest season	In the harvest season	In the harvest season	In the harvest season	In the harvest season	In the harvest season	In the harvest season	In the harvest season	In the harvest season	In the harvest season	In the harvest season
II.13	When to participate in herb/medicinal plant picking?	How many years is the average							3 years	4 years	6 years	10 years	5 years	5 years	12 years	11 years	8 years	4 years	6 years	5 years
II.14.1	Who are the people who regularly participate in gathering herbs/medicinal plants in the household?	1. Spouse, 2. Children, 3. Parents, 4. Relatives, 5. Outsourced labor							1	1	1	1	1	1	2	2	1	2	1	2
II.14.2	If you use outsourced labor to collect herbs/medicinal plants, how many additional workers will the family hire on average?								1	1	1	1	0	1	0	1	1	1	0	1
II.15	How many workers regularly participate in gathering in the family?	1. 0; 2. From 1-2 people; 3. From 3 people or more							2	2	2	3	2	3	3	3	3	2	2	3
II.16	s there a case where children (under 15 years old) participate in picking herbs/medicinal plants with their parents?	1. Yes, 2. Not							2	2	2	2	2	1	1	2	1	2	2	1
II.17	What is the average yield per time the family picks?	Kg							100	80	120	250	200	160	250	200	190	120	130	125
II.18	What is the average area to collect each time?								Unknown	Unknown	Unknown	Unknown	Unknown	Unknown	Unknown	Unknown	Unknown	Unknown	Unknown	Unknown
II.19	What is the purpose of gathering jiaogulan?	1. Sell, 2. Household consumption, 3. Other Purposes							1.3	1,3	1,2	1,1	1,0	1,1	1,2	1,2	1,2	1,2	1,2	1,2
II.20	What is the price of herbs/medicinal plants (including jiaogulan)?
II.20.1	Herbs/medicinal plants								Jiaogulan	Jiaogulan	Jiaogulan	Jiaogulan	Jiaogulan	Jiaogulan	Jiaogulan	Jiaogulan	Jiaogulan	Jiaogulan	Jiaogulan	Jiaogulan
II.20.2	Buyers (local traders, Chinese traders, preliminary processing enterprises, tourists...)								1. Local traders 2. Non-local traders 3. Processing establishments in the province 4. Consumers outside the province	1. Local traders 2. Non-local traders 3. Processing establishments in the province 4. Consumers outside the province	1. Local traders 2. Non-local traders 3. Processing establishments in the province 4. Consumers outside the province	1. Local traders 2. Non-local traders 3. Processing establishments in the province 4. Consumers outside the province	1. Local traders 2. Non-local traders 3. Processing establishments in the province 4. Consumers outside the province	1. Local traders 2. Non-local traders 3. Processing establishments in the province 4. Consumers outside the province	1. Local traders 2. Non-local traders 3. Processing establishments in the province 4. Consumers outside the province	1. Local traders 2. Non-local traders 3. Processing establishments in the province 4. Consumers outside the province	1. Local traders 2. Non-local traders 3. Processing establishments in the province 4. Consumers outside the province	1. Local traders 2. Non-local traders 3. Processing establishments in the province 4. Consumers outside the province	1. Local traders 2. Non-local traders 3. Processing establishments in the province 4. Consumers outside the province	1. Local traders 2. Non-local traders 3. Processing establishments in the province 4. Consumers outside the province
II.20.3	Percentage (%) of the value of herbs sold by buyer								1. 10.25% 2. 12.47% 3. 71.15% 4. 6.13%	1. 14.93% 2. 6.72% 3. 73.05% 4. 5.30%	1. 14.67% 2. 8.7% 3. 70.58% 4. 6.05%	1. 18.41% 2. 9.24% 3. 68.9% 4. 3.54%	1. 12.15% 2. 7.56% 3. 72.44% 4. 7.85%	1. 16.84% 2. 10.10% 3. 68.25% 4. 4.81%	1. 20.05% 2. 7.82% 3. 65.92% 4. 6.21%	1. 14.35% 2. 8.95% 3. 70.77% 4. 5.93%	1. 15.72% 2. 9.43% 3. 69.15% 4. 5.7%	1. 13.2% 2. 7.48% 3. 71.63% 4. 7.69%	1. 16.59% 2. 8.35% 3. 69.8% 4. 5.26%	1. 17.34% 2. 6.95% 3. 69.05% 4. 6.66%
II.20.4	Price	VNĐ/kg							5100	5500	5000	5200	5100	4500	5000	4500	5300	5600	5500	5000
II.21	What is the average income of a household from selling jiaogulan?	VNĐ/tháng							170000	146667	200000	433333	340000	240000	416667	300000	335667	224000	238333	208333
II.22	What percentage of household income does the income from the sale of ancient orchids account for after harvesting?	%							0.05	0.15	0.01	0.2	0.05	0.11	0.03	0.2	0.25	0.45	0.04	0.18
II.23	Does the family have to pay the exploitation/collection fee (the collection fee prescribed by law)?								No	No	No	No	No	No	No	No	No	No	No	No
II.24	Does the family carry out preliminary processing (drying and drying) of fresh jiaogulan?								No	No	Yes	Yes	No	Yes	Yes	No	Yes	Yes	No	Yes
II.25	The family has classified pseudo-jiaogulan based on the type of plant/size/herb characteristics (separate leaves, separate stems...)								Yes	No	No	No	No	No	No	No	Yes	No	No	Yes
II.26	Comments on the following aspects
II.26.1	Ecosystem
II.26.1.1	Is the area with the jiaogulan negatively affected by farmers' gathering?								No	No	No	No	No	No	No	No	No	No	No	No
II.26.1.2	Farmers are aware of the change in gathering areas								No	Yes	Yes	Yes	No	Yes	Yes	No	Yes	Yes	Yes	Yes
II.26.1.3	Early and over-picking will affect the development of the jiaogulan								Yes	Yes	Yes	Yes	Yes	Yes	Yes	Yes	Yes	Yes	Yes	Yes
II.26.1.4	The gathering of jiaogulan will have a negative impact on the ecological balance								No	No	No	No	No	No	No	No	No	No	No	No
II.26.1.5	Households will have gardening activities (bringing trees from the forest to plant) for jiaogulan								No	No	No	No	No	No	No	No	No	No	No	No
II.26.1.6	Households are interested in the regenerative ability of the jiaogulan (after collecting the seedlings, they are still able to grow)								Yes	Yes	Yes	Yes	Yes	Yes	Yes	Yes	Yes	Yes	Yes	Yes
II.26.2	Policy
II.26.2.1	The establishment of Cao Bang Geopark has an impact on the collection of jiaogulan								No	No	No	No	No	No	No	No	No	No	No	No
II.26.2.2	Is the collection of jiaogulan prohibited at Cao Bang Geopark								No	No	No	No	No	No	No	No	No	No	No	No
II.26.2.3	Do households know about the provisions of the law related to the collection of jiaogulan								No	No	No	No	No	No	No	No	No	No	No	No
II.26.2.4	Does the household receive support from the local government related to the collection of jiaogulan								No	No	No	No	No	No	No	No	No	No	No	No
II.26.2.5	Do households use preservatives for fresh jiaogulan?								No	No	No	No	No	No	No	No	No	No	No	No
II.26.3	Economic
II.26.3.1	Your income was increased after Cao Bang Geopark was recognized by UNESCO as a Global Geopark (in April 2018)								No	No	No	No	No	No	No	No	No	No	No	No
II.26.3.2	Does jiaogulan have competition in the market with other herbs/medicinal plants?								No	No	No	No	No	No	No	No	No	No	No	No
II.26.4	Culture
II.26.4.1	Jiaogulan is related to the traditional cultural values of the family								No	No	Yes	No	No	Yes	No	No	No	No	Yes	No
II.26.4.2	In the locality, there is a tradition of picking jiaogulan								Yes	No	Yes	Yes	No	Yes	Yes	Yes	No	Yes	Yes	Yes
II.26.4.3	Farmers are passed on their experiences related to jiaogulan								Yes	Yes	Yes	Yes	Yes	Yes	Yes	Yes	Yes	Yes	Yes	Yes
II.26.4.4	Jiaogulan has a positive effect on the health of the gatherer								Yes	Yes	Yes	Yes	Yes	Yes	Yes	Yes	Yes	Yes	Yes	Yes
II.26.4.5	Farmers appreciate the fact that they can collect jiaogulan in nature								Yes	Yes	Yes	Yes	Yes	Yes	Yes	Yes	Yes	Yes	Yes	Yes
II.27	Does the family use smartphones to communicate or find out information related to work (gathering, planting, preliminary processing) via the Internet?								Yes	Yes	Yes	Yes	Yes	Yes	Yes	Yes	Yes	Yes	Yes	Yes
II.28	Can the buying/selling price of the jiaogulan be looked up through any Internet channel?								No	No	No	No	No	No	No	No	No	No	No	No
II.29	Are there customers traveling or driving, which businesses order directly to their families via phone, or channels via smartphones (zalo, viber, email,...)?								No	No	No	No	No	No	No	No	No	No	No	No
II.30	Do you have information about associations for buying and selling medicinal plants/herbs (jiaogulan in particular) on the Internet?								No	No	No	No	No	No	No	No	No	No	No	No
II.31	Does the family know how to promote the product of the jiaogulan on the Internet is an effective channel during this time?								No	No	No	No	No	No	No	No	No	No	No	No
II.32	Does the family have an online channel to buy and sell jiaogulan? (such as Facebook, App,...)								No	No	No	No	No	No	No	No	No	No	No	No
II.33	Has the family been able to attend medicinal plants/herb fairs?								No	No	No	No	No	No	No	No	No	No	No	No
Part 3	THÔNG TIN VỀ NGƯỜI THU MUA
III.1	Nation	1. Kinh, 2. Tay, 3. Nung, 4. Mong, 5. Dao, 6. San Chi, 7. Lo Lo																			1	1	2	4	3	5	6	1	2	2	4	5	4	3	2
III.2	Gender	1. Male, 2. Female																			2	2	1	1	2	2	2	2	1	1	1	1	1	1	1
III.3	Age	1. Being under 20 years of age; 2. 20-35 years old; 3. 35-50 years old; 4. 51-60 years old; 5. Over 60 years old																			2	3	3	3	4	3	2	2	3	3	4	3	3	3	2
III.4	Education	1. Primary school, 2. Secondary school, 3. High school, 4. University, 5. Undergraduated																			3	3	3	2	2	2	3	2	3	3	2	2	2	3	3
III.5	Current job	1. Farmers, 2. Fisherman, 3. Workers, 4. Officers, 5. Business, 6. Different																			5	5	1	5	1	5	5	5	5	1	5	5	5	5	1
III.6	Average income	1. Less than 5 million VND/month, 2. From 5-10 million VND/month, 3. Over 10 million VND/month																			3	2	2	2	2	2	2	2	2	2	3	2	2	2	3
III.7	Where is the main source of income for households buying jiaogulan?																				Business	Business	Business	Business	Business	Business	Business	Business	Business	Business	Business	Business	Business	Business	Business
III.8.1	Movable property	Vehicles/Machinery...																			Motorcycles	Motorcycles	Motorcycles	Motorcycles	Motorcycles	Motorcycles	Motorcycles	Motorcycles	Motorcycles	Motorcycles	Motorcycles	Motorcycles	Motorcycles	Motorcycles	Motorcycles
III.8.2	Real Estate	Houses, land...																			Houses	Houses	Houses	Houses	Houses	Houses	Houses	Houses	Houses	Houses	Houses	Houses	Houses	Houses	Houses
III.9	Means for purchasing purposes																				Motorcycles	Motorcycles	Motorcycles	Motorcycles	Motorcycles	Motorcycles	Motorcycles	Motorcycles	Motorcycles	Motorcycles	Motorcycles	Motorcycles	Motorcycles	Motorcycles	Motorcycles
III.10	Does the family have a business registration?																				Yes	Yes	Yes	Yes	Yes	Yes	Yes	Yes	Yes	Yes	Yes	Yes	Yes	Yes	Yes
III.11	Does the family have to pay the purchase fee?																				No	No	No	No	No	No	No	No	No	No	No	No	No	No	No
III.12	Do you join any social organizations?	1. Yes, 2. Not																			No	No	No	No	No	No	No	No	No	No	No	No	No	No	No
III.13	What herbs/medicinal plants do your family buy (including jiaogulan)?																				Red Polygonum multiflorum, Polygonum multiflorum, Jiaogulan	Jiaogulan, Morinda officinalis, tea vine	Tea vine, jiaogulan, red polygonum multiflorum	Polygonum multiflorum, tea vine, jiaogulan	Jiaogulan, Morinda officinalis, Polygonum multiflorum, Bearberry	Jiaogulan, tea vine, Polygala tenuifolia, Morinda officinalis	Jiaogulan, Polygala tenuifolia, Cymbidium orchid, Gentian root	Jiaogulan, betel nut, tea vine, red polygonum multiflorum	Morinda officinalis, tea vine, blood vine, jiaogulan	Lime pot, giaogulan, tea vine, Morinda officinalis	Jiaogulan, tea vine, Morinda officinalis, red polygonum multiflorum	Jiaogulan, orchid, honeysuckle, polygonum multiflorum	Jiaogulan, red polygonum multiflorum, orchid, tea vine	Jiaogulan, Morinda officinalis, Tea vine	Polygonum multiflorum, jiaogulan, Polygonum multiflorum, Bearberry
III.14	Percentage of jiaogulan purchased from farmers	%																			30	50	35	45	57	40	20	24	47	45	58	30	34	23	37
III.15	Is the jiaogulan purchased directly (through the farmer) or indirectly (through representatives)?	Noted the % of direct/indirect purchases, if applicable																			Direct	Direct	Direct	Direct	Direct	Direct	Direct	Direct	Direct	Direct	Direct	Direct	Direct	Direct	Direct
III.16	According to the type of indirect procurement, who is that representative?
III.17	Does the family have evaluation criteria for the jiaogulan?																				Yes	Yes	Yes	Yes	Yes	Yes	No	No	Yes	Yes	Yes	Yes	Yes	No	Yes
III.18	Based on that evaluation criterion, does the family classify the purchased herbs (According to categories 1, 2, 3)
III.18.1	Herbs/medicinal plants																				Jiaogulan	Jiaogulan	Jiaogulan	Jiaogulan	Jiaogulan	Jiaogulan	Jiaogulan	Jiaogulan	Jiaogulan	Jiaogulan	Jiaogulan	Jiaogulan	Jiaogulan	Jiaogulan	Jiaogulan
III.18.2	Sales target - Commune/district																				Nguyen Binh District	Bac kan Province	Nguyen Binh Distrcit	Lang Son Province	Nguyen Binh District	Thach An District	Quang Ninh Province	Thach An Distrcit	Tra Linh District	Ha Noi	Nguyen Binh District	Ha Lang District	Nguyen Binh District	Nguyen Binh District	Nguyen Binh District
III.18.3	Percentage (%) of herbal purchase value by sales target																				30	50	35	45	57	40	20	24	47	45	58	30	34	23	37
III.18.4	Purchase price (classified by categories 1, 2, 3)	VND/month																			5100	5500	5000	5200	5100	4500	5000	4500	5300	5600	5500	5000	5000	5000	5000
III.19	Does the family sell to another buyer or to which processing facility?																				1. Purchasers outside the province 2. Preliminary processing establishments 3. Processing establishments	1. Purchasers outside the province 2. Preliminary processing establishments 3. Processing establishments	1. Purchasers outside the province 2. Preliminary processing establishments 3. Processing establishments	1. Purchasers outside the province 2. Preliminary processing establishments 3. Processing establishments	1. Purchasers outside the province 2. Preliminary processing establishments 3. Processing establishments	1. Purchasers outside the province 2. Preliminary processing establishments 3. Processing establishments	1. Purchasers outside the province 2. Preliminary processing establishments 3. Processing establishments	1. Purchasers outside the province 2. Preliminary processing establishments 3. Processing establishments	1. Purchasers outside the province 2. Preliminary processing establishments 3. Processing establishments	1. Purchasers outside the province 2. Preliminary processing establishments 3. Processing establishments	1. Purchasers outside the province 2. Preliminary processing establishments 3. Processing establishments	1. Purchasers outside the province 2. Preliminary processing establishments 3. Processing establishments	1. Purchasers outside the province 2. Preliminary processing establishments 3. Processing establishments	1. Purchasers outside the province 2. Preliminary processing establishments 3. Processing establishments	1. Purchasers outside the province 2. Preliminary processing establishments 3. Processing establishments
III.20	How many regular workers does the family's procurement facility use?																				2	3	2	3	2	2	4	1	1	3	2	2	2	2	2
III.21	How many seasonal workers do family procurement establishments use?																				5	6	2	4	3	2	3	2	2	3	2	3	3	4	2
III.22	What is the salary cost for regular/seasonal employees?	VND/day																			100	150	100	150	120	130	220	130	130	250	140	120	130	100	140
III.23	How long does seasonal labor last?	moth																			2	2	1	3	2	1	2	2	2	1	1	2	2	2	1
III.24	Is there any type of contract used between the buyer and the farmer?	Thoả thuận miệng, ký kết trên giấy, pháp nhân, dấu đỏ																			Oral agreement	Oral agreement	Oral agreement	Oral agreement	Oral agreement	Oral agreement	Oral agreement	Oral agreement	Oral agreement	Oral agreement	Oral agreement	Oral agreement	Oral agreement	Oral agreement	Oral agreement
III.25.1	Is the price on the contract fixed before the time of delivery or according to the market price at the time of delivery?																				At the time of delivery	At the time of delivery	At the time of delivery	At the time of delivery	At the time of delivery	At the time of delivery	At the time of delivery	At the time of delivery	At the time of delivery	At the time of delivery	At the time of delivery	At the time of delivery	At the time of delivery	At the time of delivery	At the time of delivery
III.25.2	What is the form of payment between the buyer and the farmer?																				Cash	Cash	Cash	Cash	Cash	Cash	Cash	Cash	Cash	Cash	Cash	Cash	Cash	Cash	Cash
III.26	How is the jiaogulan output linked?	Nêu rõ đối với từng đối tượng, ví dụ: cơ sở chế biến, thương lái Trung Quốc, người thu mua khác,…
III.26.1	Herbs/medicinal plants																				Jiaogulan	Jiaogulan	Jiaogulan	Jiaogulan	Jiaogulan	Jiaogulan	Jiaogulan	Jiaogulan	Jiaogulan	Jiaogulan	Jiaogulan	Jiaogulan	Jiaogulan	Jiaogulan	Jiaogulan
III.26.2	Buyer - Commune/district																				1. Purchasers outside the province 2. Preliminary processing establishments 3. Processing establishments	1. Preliminary processing establishments 2. Processing establishments 3. Wholesaler	1. Purchasers outside the province 2. Preliminary processing establishments 3. Processing establishments	1. Preliminary processing establishments 2. Processing establishments 3. Wholesaler	1. Purchasers outside the province 2. Preliminary processing establishments 3. Processing establishments	1. Purchasers outside the province 2. Preliminary processing establishments 3. Processing establishments	1. Preliminary processing establishments 2. Processing establishments 3. Wholesaler	1. Purchasers outside the province 2. Preliminary processing establishments 3. Processing establishments	1. Purchasers outside the province 2. Preliminary processing establishments 3. Processing establishments	1. Purchasers outside the province 2. Preliminary processing establishments 3. Processing establishments	1. Purchasers outside the province 2. Preliminary processing establishments 3. Processing establishments	1. Purchasers outside the province 2. Preliminary processing establishments 3. Processing establishments	1. Purchasers outside the province 2. Preliminary processing establishments 3. Processing establishments	1. Purchasers outside the province 2. Preliminary processing establishments 3. Processing establishments	1. Purchasers outside the province 2. Preliminary processing establishments 3. Processing establishments
III.26.3	Percentage (%) of the value of herbs sold by buyer																				1. 0,03% 2. 17,23% 3. 53.58%	1. 10.5% 2. 14.2% 3. 9.1%	1. 0,04% 2. 13,9% 3. 48,14%	1. 13.8% 2. 12.7% 3. 7.5%	1. 0,04% 2. 13,9% 3. 48.14%	1. 0,03% 2. 17,23% 3. 53.58%	1. 12.5% 2. 12.85% 3. 8.0%	1. 0,03% 2. 17,23% 3. 53.58%	1. 0,03% 2. 17,23% 3. 53.58%	1. 12.28% 2. 13.25% 3. 8.2%	1. 0,03% 2. 17,23% 3. 53.58%	1. 0,03% 2. 17,23% 3. 53.58%	1. 0,03% 2. 17,23% 3. 53.58%	1. 0,03% 2. 17,23% 3. 53.58%	1. 0,03% 2. 17,23% 3. 53.58%
III.26.4	Price																				6500	6700	6300	6600	6300	6500	6700	6500	6100	6600	6500	6300	6500	6500	6400
III.27	Does the family have to pay the fee (fee collected by law)?																				No	No	No	No	No	No	No	No	No	No	No	No	No	No	No
III.28	What is the added value through the procurement stage per 1kg?	Chênh lệch giữa thu nhập tiêu thụ thảo mộc thô - chi phí thu mua																			1400	1200	1300	1400	1200	2000	1700	2000	800	1000	1000	1300	1500	1500	1400
III.29	Does the family have a classification of the quality of the herbs sold?	Loại 1,2,3																			Yes	Yes	Yes	Yes	Yes	Yes	Yes	Yes	Yes	Yes	Yes	Yes	Yes	Yes	Yes
III.30	Families give their opinions on the following aspects
III.30.1	Farmers
III.30.1.1	Farmers have a good understanding of the market																				Yes	Yes	Yes	Yes	Yes	Yes	Yes	Yes	Yes	Yes	Yes	Yes	Yes	Yes	Yes
III.30.1.2	Farmers already know how to prepare herbs/medicinal plants																				No	No	No	No	No	No	No	No	No	No	No	No	No	No	No
III.30.1.3	How to preliminarily process herbs/medicinal plants of farmers has a good effect on the quality of herbs/medicinal plants?																				Yes	Yes	Yes	Yes	Yes	Yes	Yes	Yes	Yes	Yes	Yes	Yes	Yes	Yes	Yes
III.30.1.4	Farmers have a high level of commitment to the quality of herb plants																				No	No	No	No	No	No	No	No	No	No	No	No	No	No	No
III.30.1.5	Farmers have a stable supply of herbs/medicinal plants																				No	No	No	No	No	No	No	No	No	No	No	No	No	No	No
III.30.2	Market
III.30.2.1	The establishment of Cao Bang Geopark has an impact on the purchase of herbs/medicinal plants by Mr. / Mrs																				No	No	No	No	No	No	No	No	No	No	No	No	No	No	No
III.30.2.2	There is a high level of competition among procurement establishments																				No	No	No	No	No	No	No	No	No	No	No	No	No	No	No
III.30.2.3	The output of herbs/medicinal plants is highly stable																				No	No	No	No	No	No	No	No	No	No	No	No	No	No	No
III.30.2.4	After Cao Bang Nature Park was recognized by UNESCO as a Global Geopark (04/2018), the output of herbs/medicinal plants is highly stable																				No	No	No	No	No	No	No	No	No	No	No	No	No	No	No
III.31	The number of local buyers of jiaogulan?																				Unknow	Unknow	Unknow	Unknow	Unknow	Unknow	Unknow	Unknow	Unknow	Unknow	Unknow	Unknow	Unknow	Unknow	Unknow
III.32	Do you buy local jiaogulan in your locality?	Detailed information, proportion in the market, determination of purchase price
III.33	Does the family use smartphones to communicate or find out information related to work (gathering, planting, procurement) via the Internet?																				Yes	Yes	Yes	Yes	Yes	Yes	Yes	Yes	Yes	Yes	Yes	Yes	Yes	Yes	Yes
III.34	Can the buying/selling price of jiaogulan be looked up through any Internet channel?																				Yes	Yes	Yes	Yes	Yes	Yes	Yes	Yes	Yes	Yes	Yes	Yes	Yes	Yes	Yes
III.35	Are there customers traveling or driving, which businesses order directly by phone, or channels via smartphones (zalo, viber, mail...)?																				Yes	Yes	No	Yes	Yes	Yes	Yes	Yes	No	Yes	Yes	Yes	Yes	Yes	Yes
III.36	Does the family know about the association of buying and selling medicinal plants/herbs (including jiaogulan) on the Internet?																				Yes	Yes	No	Yes	Yes	Yes	Yes	Yes	Yes	Yes	Yes	Yes	Yes	Yes	Yes
III.37	Does the family know how to promote medicinal plants/herbs (including jiaogulan) on the Internet as an effective channel during this time?																				Yes	Yes	No	Yes	Yes	Yes	Yes	No	Yes	Yes	Yes	Yes	Yes	Yes	Yes
III.38	Does the family have an online channel to buy and sell jioagulan? (such as Facebook, App...) Indicate that channel																				Yes	Yes	No	Yes	Yes	Yes	Yes	No	Yes	Yes	Yes	Yes	Yes	Yes	Yes
III.39	Has the family been able to attend medicinal plants/herb fairs?																				No	No	No	No	No	No	No	No	No	No	No	No	No	No	No
Part 4	INFORMATION ABOUT THE PROCESSOR
IV.1	Nation	1. Kinh, 2. Tay, 3. Nung, 4. Mong, 5. Dao, 6. San Chi, 7. Lo Lo																																		2	1	1	2	1	1	1	1	3	4	1	1	2	2
IV.2	Gender	1. Male, 2. Female																																		1	1	1	1	1	2	2	1	1	1	1	1	1	1
IV.3	Age	1. Being under 20 years of age; 2. 20-35 years old; 3. 35-50 years old; 4. 51-60 years old; 5. Over 60 years old																																		3	2	3	3	3	2	2	2	3	3	3	2	2	2
IV.4	Education	1. Primary school, 2. Secondary school, 3. High school, 4. University, 5. Undergraduated																																		3	4	4	3	4	3	3	3	2	2	3	3	2	3
IV.5	Current job	1. Farmers, 2. Fisherman, 3. Workers, 4. Officers, 5. Business, 6. Different																																		4	4	4	4	3	3	4	4	4	3	3	3	3	3
IV.6	Average income	1. Less than 5 million VND/month, 2. From 5-10 million VND/month, 3. Over 10 million VND/month																																		2	2	2	2	2	2	2	2	1	2	2	2	2	2
IV.7	Where does the main source of income for households processing jiaogulan come from?																																			Business	Business	Business	Business	Business	Business	Business	Business	Business	Business	Business	Business	Business	Business
IV.8.1	Movable property (Vehicles/Machinery...)																																			Motorcycles	Motorcycles	Motorcycles	Motorcycles	Motorcycles	Motorcycles	Motorcycles	Motorcycles	Motorcycles	Motorcycles	Motorcycles	Motorcycles	Motorcycles	Motorcycles
IV.8.2	Real estate (houses, land...)																																			Houses	Houses	Houses	Houses	Houses	Houses	Houses	Houses	Houses	Houses	Houses	Houses	Houses	Houses
IV.9	Means for processing purposes																																			Cutting Machine	Cutting Machine	Cutting Machine	Cutting Machine	Cutting Machine	Cutting Machine	Cutting Machine	Cutting Machine	Cutting Machine	Cutting Machine	Cutting Machine	Cutting Machine	Cutting Machine	Cutting Machine
IV.10	Does the family have a business registration?																																			Yes	Yes	Yes	Yes	Yes	Yes	Yes	Yes	Yes	Yes	Yes	Yes	Yes	Yes
IV.11	Does the family have to pay a processing fee?																																			No	No	No	No	No	No	No	No	No	No	No	No	No	No
IV.12	Do you join any social organizations?																																			No	No	No	No	No	No	No	No	No	No	No	No	No	No
IV.13	What types of herbs/medicinal plants does your family prepare?																																			Tea vine, jiaogulan	Tea vine, jiaogulan	Tea vine, jiaogulan	Tea vine, jiaogulan	Tea vine, jiaogulan	Tea vine, jiaogulan	Tea vine, jiaogulan	Tea vine, jiaogulan	Tea vine, jiaogulan	Tea vine, jiaogulan	Tea vine, jiaogulan	Tea vine, jiaogulan	Tea vine, jiaogulan	Tea vine, jiaogulan
IV.14	Proportion of household volume of herbal/medicinal plant processing from farmers																																			0.8	0.7	0.9	1	0.8	1	0.89	0.9	0.95	1	0.95	0.96	1	0.89
IV.15	Is the family the person who processes directly (through the farmer) or indirectly?																																			Direct	Direct	Direct	Direct	Direct	Direct	Direct	Direct	Direct	Direct	Direct	Direct	Direct	Direct
IV.16	According to the type of indirect processing, who is that representative?
IV.17	Does the family have evaluation criteria for jiaogulan?																																			Yes	Yes	Yes	Yes	Yes	Yes	Yes	Yes	Yes	Yes	Yes	Yes	Yes	Yes
IV.18	Based on that evaluation criteria, does the family classify the purchased herbs (According to type 1,2,3)?																																			Yes	Yes	Yes	Yes	Yes	Yes	Yes	Yes	Yes	Yes	Yes	Yes	Yes	Yes
IV.18.1	Herbs/medicinal plants
IV.18.2	Sales target - Commune/district																																			Nguyen Binh District	Nguyen Binh District	Nguyen Binh District	Nguyen Binh District	Nguyen Binh District	Thach An District	Thach An District	Thach An District	Tra Linh District	Nguyen Binh District	Nguyen Binh District	Ha lang District	Tra Linh District	Thach An District
IV.18.3	Percentage (%) of the purchase value of herbs by sales target
IV.18.4	Purchase price (classified by type 1,2,3)																																			6000	5900	6000	5800	6000	6000	6000	5900	6100	6000	6000	5700	6000	6000
IV.19	Does the family sell to other processors or to a processing facility?																																			Retailers	Retailers	Wholesaler	Processing facilities	Wholesaler	Retailers	Processing facilities	Retailers	Retailers	Wholesaler	Processing facilities	Retailers	Wholesaler	Retailers
IV.20	How many workers does your family's processing facility employ on a regular basis?																																			1	2	1	1	2	2	1	2	2	3	1	2	2	1
IV.21	How many seasonal workers does your family's processing facility employ?																																			3	4	3	3	4	3	2	3	4	4	3	2	2	3
IV.22.1	What are the salary costs for regular and seasonal workers?	VND/day																																		150	180	200	180	160	200	220	160	180	180	190	200	200	180
IV.22.2	How long does seasonal labor last?																																			1	2	2	1	1	2	2	1	2	2	3	2	2	3
IV.23	Is there any type of contract between the family and the buyer? (oral agreement, signed on paper, legal entity, red seal)																																			Oral agreement	Oral agreement	Oral agreement	Oral agreement	Oral agreement	Oral agreement	Oral agreement	Oral agreement	Oral agreement	Oral agreement	Oral agreement	Oral agreement	Oral agreement	Oral agreement
IV.24.1	Is the price on the contract fixed before the time of delivery or according to the market price at the time of delivery?																																			Based on the market at the time of delivery	Based on the market at the time of delivery	Based on the market at the time of delivery	Based on the market at the time of delivery	Based on the market at the time of delivery	Based on the market at the time of delivery	Based on the market at the time of delivery	Based on the market at the time of delivery	Based on the market at the time of delivery	Based on the market at the time of delivery	Based on the market at the time of delivery	Based on the market at the time of delivery	Based on the market at the time of delivery	Based on the market at the time of delivery
IV.24.2	What is the form of payment between the processor and the purchaser?																																			Cash	Cash	Cash	Cash	Cash	Cash	Cash	Cash	Cash	Cash	Cash	Cash	Cash	Cash
IV.25	How is the output of Gynostemma pentaphyllum linked? (specify for each subject, for example: processing facility)																																			Retailers	Retailers	Wholesaler	Processing facilities	Wholesaler	Retailers	Processing facilities	Retailers	Retailers	Wholesaler	Processing facilities	Retailers	Wholesaler	Retailers
IV.25.1	Herbs/medicinal plants																																			Jiaogulan	Jiaogulan	Jiaogulan	Jiaogulan	Jiaogulan	Jiaogulan	Jiaogulan	Jiaogulan	Jiaogulan	Jiaogulan	Jiaogulan	Jiaogulan	Jiaogulan	Jiaogulan
IV.25.2	Sales target - Commune/district																																			Nguyen Binh District	Nguyen Binh District	Nguyen Binh District	Nguyen Binh District	Nguyen Binh District	Thach An District	Thach An District	Thach An District	Tra Linh District	Nguyen Binh District	Nguyen Binh District	Ha lang District	Tra Linh District	Thach An District
IV.25.3	Percentage (%) of the purchase value of herbs by sales target
IV.25.4	Price																																			7000	6400	6600	6800	6900	6900	7000	7100	7100	7000	7100	7100	7100	7100
IV.26	Does the family have to pay the fee (fee collected by law)?																																			No	No	No	No	No	No	No	No	No	No	No	No	No	No
IV.27	What is the added value through the preliminary processing stage per 1 kg? (difference between income from consumption of preliminary processed jiaogulan - preliminary processing cost)																																			1000	500	600	1000	900	900	1000	1200	1000	1000	1100	1400	1100	1100
IV.28	Does the family have a quality classification of Gynostemma pentaphyllum sold? (If yes, please specify), type 1, 2, 3
IV.29	Opinions on the following aspects
IV.29.1	Farmers
IV.29.1.1	Farmers have a good understanding of the market																																			Yes	No	No	No	No	Yes	No	Yes	No	Yes	No	No	Yes	No
IV.29.1.2	Farmers know how to prepare herbs/medicinal plants																																			No	No	No	Yes	No	No	No	No	Yes	No	No	Yes	Yes	No
IV.29.1.3	The way farmers prepare herbs/medicinal plants has a positive effect on the quality of herbs/medicinal plants.																																			No	No	No	No	No	No	No	No	No	No	No	No	No	No
IV.29.1.4	Farmers have a high level of commitment to the quality of their herbs.																																			No	No	No	No	No	No	No	No	No	No	No	No	No	No
IV.29.1.5	Farmers have a steady supply of herbs/medicinal plants																																			No	No	No	No	No	No	No	No	No	No	No	No	No	No
IV.29.2	Market
IV.29.2.1	Does the establishment of Cao Bang Geopark affect your herbal/medicinal plant processing?																																			No	No	No	No	No	No	No	No	No	No	No	No	No	No
IV.29.2.2	There is high competition among processing facilities.																																			No	No	No	No	No	No	No	No	No	No	No	No	No	No
IV.29.2.3	Highly stable output of herbs/medicinal plants																																			No	No	No	No	No	No	No	No	No	No	No	No	No	No
IV.29.2.4	After Cao Bang Geopark was recognized by UNESCO as a Global Geopark (in April 2018), the output of medicinal herbs/plants has been highly stable.																																			No	No	No	No	No	No	No	No	No	No	No	No	No	No
IV.30	How many people process jiaogulan locally?																																			No	No	No	No	No	No	No	No	No	No	No	No	No	No
IV.31	Are there any local wholesalers who process jiaogulan? (Specific information, market share, and price determination for processing)																																			No	No	No	No	No	No	No	No	No	No	No	No	No	No
Part 5	THÔNG TIN VỀ NGƯỜI CHẾ BIẾN
V.1	Nation	1. Kinh, 2. Tay, 3. Nung, 4. Mong, 5. Dao, 6. San Chi, 7. Lo Lo
V.2	Gender	1. Male, 2. Female
V.3	Age	1. Being under 20 years of age; 2. 20-35 years old; 3. 35-50 years old; 4. 51-60 years old; 5. Over 60 years old
V.4	Education	1. Primary school, 2. Secondary school, 3. High school, 4. University, 5. Undergraduated
V.5	Current job	1. Farmers, 2. Fisherman, 3. Workers, 4. Officers, 5. Business, 6. Different
V.6	Average income	1. Less than 5 million VND/month, 2. From 5-10 million VND/month, 3. Over 10 million VND/month
V.7	Where does the main source of income for households processing jiaogulan come from?
V.8.1	Movable property (Vehicles/Machinery...)
V.8.2	Real estate (houses, land...)
V.9	Means for processing purposes
V.10	Does the family have a business registration?
V.11	Does the family have to pay a processing fee?
V.12	Do you join any social organizations?	1. Yes, 2. Not
V.13	Mass ratio of processed Jiaogulan	%
V.14	Is the family the person who processes directly (through the farmer) or indirectly?	%
V.15	According to the type of indirect processing, who is that representative?
V.16	Does the family have evaluation criteria for jiaogulan?
V.17	Based on that evaluation criterion, do you classify the purchased jiaogulan (According to categories 1, 2, 3)
V.17.1	Herbs/medicinal plants
V.17.2	Sale targets- Communes/districts
V.17.3	Percentage (%) of the purchase value of herbs by sales target	%
V.17.4	Purchase price
V.18	How many regular workers do processing establishments use?
V.19	How many seasonal workers do processing establishments use?
V.20.1	What are the salary costs for regular and seasonal workers?	VND/day
V.20.2	How long does seasonal labor last?
V.21	Is there any type of contract used between the processor and the purchaser?	Oral agreement, signed on paper, legal entity, red seal
V.22.1	Is the price on the contract fixed before the time of delivery or according to the market price at the time of delivery?
V.22.2	What is the form of payment between the processor and the purchaser?
V.23	How are herbs/medicinal plants linked output? (clearly stating for each object, e.g. processing establishments,)
V.23.1	Herbs/medicinal plants
V.23.2	Buyer - Commune/district
V.23.3	Percentage (%) of the value of herbs sold by buyer	%
V.23.4	Price	VND/kg
V.24	Does the family have to pay the fee (fee collected by law)?
V.25	What is the added value through processing per 1 kg?	The difference between processed jiaogulan consumption income and processing costs
V.26	Does the family classify the quality of the jiaogulan sold?
V.27	Opinions on the following aspects
V.27.1	Farmers
V.27.1.1	Farmers have a good understanding of the market
V.27.1.2	Farmers know how to prepare herbs/medicinal plants
V.27.1.3	The farmer's way of processing jiaogulan has a good effect on product quality
V.27.1.4	Farmers have a high level of commitment to the quality of jiaogulan
V.27.1.5	Farmers have a stable supply of jiaogulan
V.27.2	Market
V.27.2.1	The establishment of Cao Bang Geopark has an impact on the processing of jiaogulan
V.27.2.2	Among processing facilities with a high level of competition
V.27.2.3	The output of the jiaogulan is highly stable.
V.27.2.4	After Cao Bang Geopark was recognized by UNESCO as a Global Geopark (in April 2018), the output of medicinal herbs/plants has been highly stable.
V.28	The number of local jiaogulan processors?
V.29	Is there a wholesaler processing jiaogulan in your area?
Part 6	THÔNG TIN VỀ NGƯỜI PHÂN PHỐI
VI.6.1	Nation	1. Kinh, 2. Tay, 3. Nung, 4. Mong, 5. Dao, 6. San Chi, 7. Lo Lo
VI.6.2	Gender	1. Male, 2. Female
VI.6.3	Age	1. Being under 20 years of age; 2. 20-35 years old; 3. 35-50 years old; 4. 51-60 years old; 5. Over 60 years old
VI.6.4	Education	1. Primary school, 2. Secondary school, 3. High school, 4. University, 5. Undergraduated
VI.6.5	Current job	1. Farmers, 2. Fisherman, 3. Workers, 4. Officers, 5. Business, 6. Different
VI.6.6	Average income	1. Less than 5 million VND/month, 2. From 5-10 million VND/month, 3. Over 10 million VND/month
VI.6.7	Where does the main source of income for households processing jiaogulan come from?
VI.6.8.1	Movable property (Vehicles/Machinery...)
VI.6.8.2	Real estate (houses, land...)
VI.6.9	Means for processing purposes
VI.6.10	Does the family have a business registration?
VI.6.11	Does the family have to pay a processing fee?
VI.6.12	Do you join any social organizations?	1. Yes, 2. Not
VI.6.13	The proportion of the volume of jiaogulan distributed from farmers
VI.6.14	Are you a direct or indirect distributor?	%
VI.6.15	According to the type of indirect procurement, who is that representative?
VI.6.16	Are there any evaluation criteria for jiaogulan?
VI.6.17	Based on that evaluation criterion, is there a classification of purchased clams (raw, processed, and specific)
VI.6.17.1	Herbs/medicinal plants
VI.6.17.2	Target sales - Communes/districts
VI.6.17.3	Percentage (%) of the purchase value of herbs by sales target	%
VI.6.17.4	Price
VI.6.18	Family wholesale or retail jiaogulan
VI.6.19	How many regular workers do distribution establishments use?
VI.6.20	How many seasonal workers do distribution establishments use?
VI.6.21.1	What is the salary cost for regular/seasonal employees?	VND/day
VI.6.21.2	How long does seasonal labor last?
VI.6.22	Is there any type of contract used between the distributor and the processor/processor?
VI.6.23.1	Is the price on the contract fixed before the time of delivery or according to the market price at the time of delivery?
VI.6.23.2	What is the form of payment between the distributor and the purchaser/preliminary processing/processing?
VI.6.24	How are herbs/medicinal plants linked output?	Specify for each target, for example: wholesale, retail, domestic/international/international
VI.6.24.1	Herbs/medicinal plants
VI.6.24.2	Buyer - Commune/district
VI.6.24.3	Buyer - Commune/district	%
VI.6.24.4	Price
VI.6.25	What is the added value through distribution per 1kg?	Difference between revenue from sales of distributed jiaogulan- purchase cost
VI.6.26	Is there a classification of the quality of the jiaogulan sold?
VI.6.27	Opinions on the following aspects
VI.6.27.1	Farmers
VI.6.27.1.1	Farmers have a good understanding of the market
VI.6.27.1.2	Farmers know how to prepare herbs/medicinal plants
VI.6.27.1.3	The farmer's way of processing jiaogulan has a good effect on product quality
VI.6.27.1.4	Farmers have a high level of commitment to the quality of jiaogulan
VI.6.27.1.5	Farmers have a stable supply of jiaogulan
VI.6.27.2	Market
VI.6.27.2.1	The establishment of Cao Bang Geopark has an impact on the processing of jiaogulan
VI.6.27.2.2	Among processing facilities with a high level of competition
VI.6.27.2.3	The output of the jiaogulan is highly stable.
VI.6.27.2.4	After Cao Bang Geopark was recognized by UNESCO as a Global Geopark (in April 2018), the output of medicinal herbs/plants has been highly stable.
VI.6.28	The number of local jiaogulan distributors?
VI.6.29	The number of local jiaogulan distributors?
VI.6.30	The number of local jiaogulan distributors?
VI.6.31	Can the price of buying/selling herbs be looked up through any Internet channel?
VI.6.32	Are there customers traveling or driving, which businesses order directly by phone, or channels via smartphones (zalo, viber, mail...)?
VI.6.33	Do you know the trade fair on the Internet?
VI.6.34	Do you know how to promote jiaogulan products on the Internet is an effective channel during this time?
VI.6.35	Is there an online sales channel for this jiaogulan? (such as Facebook, App...)
VI.6.36	Have you attended fairs about the jiaogulan
Part 7	THÔNG TIN VỀ NGƯỜI TIÊU DÙNG
VII.1	Nation	1. Kinh, 2. Tay, 3. Nung, 4. Mong, 5. Dao, 6. San Chi, 7. Lo Lo
VII.2	Gender	1. Male, 2. Female
VII.3	Age	1. Being under 20 years of age; 2. 20-35 years old; 3. 35-50 years old; 4. 51-60 years old; 5. Over 60 years old
VII.4	Knowledgeable about Giaogulan products (good for health)?	1. Yes, 2. No
VII.5	Do you often buyjiaogulan products?	1. Yes, 2. No
VII.6	What do you buy it for?
VII.7	Do you have specific criteria when buying?	1. Yes, 2. No
VII.8	Where do you usually buy?
VII.9	What types of items do you usually see (raw, filtered, processed)?
VII.10	What is the specific price when buying? (for each item type)	1. Regularly, 2. Normal, 3. Infrequent
VII.11	How often do you buy?
VII.12	Do you introduce herbs to relatives and friends?	1. Yes, 2. No
VII.13	Is the fact that herbs from Cao Bang are important to you?	1. Yes, 2. No
VII.14	Coming to Cao Bang to travel, are you interested in local herbal products?	1. Yes, 2. No
VII.15	Coming to Cao Bang to travel, are you interested in local herbal products?	%
VII.15.1	Farmers
VII.15.1.1	Farmers have a good understanding of the market	1. Yes, 2. No
VII.15.1.2	Farmers know how to prepare herbs/medicinal plants	1. Yes, 2. No
VII.15.1.3	The farmer's way of processing jiaogulan has a good effect on product quality	1. Yes, 2. No
VII.15.1.4	Farmers have a high level of commitment to the quality of jiaogulan	1. Yes, 2. No
VII.15.1.5	Farmers have a stable supply of jiaogulan	1. Yes, 2. No
VII.15.2	Market
VII.15.2.1	The establishment of Cao Bang Geopark has an impact on the processing of jiaogulan	1. Yes, 2. No
VII.15.2.2	Among processing facilities with a high level of competition	1. Yes, 2. No
VII.15.2.3	The output of the jiaogulan is highly stable.	1. Yes, 2. No
VII.15.2.4	After Cao Bang Geopark was recognized by UNESCO as a Global Geopark (in April 2018), the output of medicinal herbs/plants has been highly stable.	1. Yes, 2. No
VII.16	Do you know about the association for buying and selling jiaogulan products on the Internet?	1. Yes, 2. No
VII.17	Do you know about the association for buying and selling jiaogulan products on the Internet?	1. Yes, 2. No
VII.18	Have you been able to attend fairs on medicinal plants/herbs (including jiaogulan products)?	1. Yes, 2. No
[truncated: 59 more columns]
